# Supplementary material for: Exploratory analysis of predictive models in the field of myelitis: a systematic review and meta-analysis
Source: Front Immunol. 2025 Oct 2;16:1669338. doi: 10.3389/fimmu.2025.1669338 (PMC12527870; doi:10.3389/fimmu.2025.1669338)
Supplement: Supplementary file 1 [file Table1.xlsx]

## Sheet: HOME
CHARMS & PROBAST template
	Information:
	This Excel document is a template for data extraction and critical appraisal of a systematic review of clinical prediction model development and/or validation studies.
								Templates designed by: Fernandez-Felix BM 1,2 Affiliations: 1 Clinical Biostatistics Unit, Hospital Universitario Ramón y Cajal, IRYCIS, Madrid, Spain. 2 CIBER de Epidemiología y Salud Pública (CIBERESP), Madrid, Spain. Contact: borjamanuel.fernandez@salud.madrid.org
	Contents:
	- HOME: A description of the material in the file and instructions on how to use it. - SUMMARY: Table summarizing the status of the data extraction process and the assessment of bias and applicability. - CHARMS: Data extraction form - PROBAST: Risk of Bias and Applicability Assessment form - TABLES: A proposal tables containing information on study characteristics, models characteristics, and an …
	Instructions for use:
	To begin data extraction (CHARMS) and risk of bias and applicability evaluation (PROBAST) of each model included in the systematic review, check in "new model" on the SUMMARY sheet. Complete the basic study information. The template can be used to evaluate up to 30 models. Go to:
	CHARMS (Adapted from Moons K. 2014) Complete the data extraction for each predictive model included in the systematic review. You should fill in the cells shaded in yellow. Fill in the cell with "No Information" (NI) when the information in the study report is not available. In the case of blank cells, the status of the data extraction form will be incomplete ⚠️. When all domains in the form are …
	PROBAST (Adapted from Wolff RF. 2019) Complete the risk of bias assessment and applicability for each model included in the systematic review. You should answer signalling questions shaded in yellow for each key domain (Participant, Predictor, Outcome and Analysis) as "Yes", "Probably yes", "Probably no", "No" or "No information". For each domain, once all signalling questions are answered, RoB a…
	SUMMARY TABLES The summary tables will be automatically generated based on the information in the CHARMS and PROBAST forms. - Study Characteristics. - Model Characteristics. - Risk of Bias summary (PROBAST). Go to:

## Sheet: SUMMARY
	Summary information:							0	Incomplete
								1	Complete
				Models included for data extraction and RoB assessment:	11
	New model	No model	Author	Publication year	Publication identifier (Title/PMID/DOI)	Publication journal	Model name	Identifier	CHARMS	PROBAST
	TRUE	1	Fan Yang	2024	Prediction of pulmonary infection in patients with severe myelitis by NPAR combined with spinal cord lesion segments	Frontiers in Neurology	The nomogram model	Fan Yang, 2024	1	1
	TRUE	2	Wenqin Luo	2023	Visual disability in neuromyelitis optica spectrum disorders: prognostic prediction models	Frontiers in Immunology	The nomogram model	Wenqin Luo, 2023	1	1
	TRUE	3	Lucia Campetella	2023	A score that predicts aquaporin-4 IgG positivity in patients with longitudinally extensive transverse myelitis	European Journal of Neurology	A score	Lucia Campetella, 2023	1	1
	TRUE	4	Liang Wang	2022	Neuromyelitis Optica Spectrum Disorder With Anti-Aquaporin-4 Antibody: Outcome Prediction Models	Frontiers in Immunology	The nomogram model	Liang Wang, 2022	1	1
	TRUE	5	Laura Cacciaguerra	2022	Application of deep-learning to the seronegative side of the NMO spectrum	Journal of Neurology	A DL algorithm	Laura Cacciaguerra, 2022	1	1
	TRUE	6	Jingzi ZhangBao	2021	Myelitis in inflammatory disorders associated with myelin oligodendrocyte glycoprotein antibody and aquaporin-4 antibody: A comparative study in Chinese Han patients	European Journal of Neurology	A scoring model	Jingzi ZhangBao, 2021	1	1
	TRUE	7	Laura Clarke	2021	MRI Patterns Distinguish AQP4 Antibody Positive Neuromyelitis Optica Spectrum Disorder From Multiple Sclerosis	Frontiers in Neurology	A prediction algorithm	Laura Clarke, 2021	1	1
	TRUE	8	Jacqueline Palace	2019	Outcome prediction models in AQP4-IgG positive neuromyelitis optica spectrum disorders	Brain	Joint modeling framework	Jacqueline Palace, 2019	1	1
	TRUE	9	Laura Cacciaguerra	2019	Brain and cord imaging features in neuromyelitis optica spectrum disorders	Annals of Neurology	An algorithm	Laura Cacciaguerra, 2019	1	1
	TRUE	10	Paula Barreras	2018	Clinical biomarkers differentiate myelitis from vascular and other causes of myelopathy	Neurology	A discriminatory model	Paula Barreras, 2018	1	1
	TRUE	11	Dean M.Wingerchuk	2003	Neuromyelitis optica Clinical predictors of a relapsing course and survival	Neurology	Disease course models and survival models	Dean M.Wingerchuk, 2003	1	1
	FALSE								FALSE	FALSE
	FALSE								FALSE	FALSE
	FALSE								FALSE	FALSE
	FALSE								FALSE	FALSE
	FALSE								FALSE	FALSE
	FALSE								FALSE	FALSE
	FALSE								FALSE	FALSE
	FALSE								FALSE	FALSE
	FALSE								FALSE	FALSE
	FALSE								FALSE	FALSE
	FALSE								FALSE	FALSE
	FALSE								FALSE	FALSE
	FALSE								FALSE	FALSE
	FALSE								FALSE	FALSE
	FALSE								FALSE	FALSE
	FALSE								FALSE	FALSE
	FALSE								FALSE	FALSE

## Sheet: CHARMS
CHARMS checklist
CHARMS checklist. Relevant items to extract from individual studies for purposes of description and assessment of risk of bias and applicability. (Adapted from Moons KG. 2014)
Gen	App	RoB	Domain/ Key items		Fan Yang, 2024			Wenqin Luo, 2023	Model 3	Model 4	Lucia Campetella, 2023			Liang Wang, 2022			Laura Cacciaguerra, 2022			Jingzi ZhangBao, 2021			Laura Clarke, 2021			Jacqueline Palace, 2019			Laura Cacciaguerra, 2019			Paula Barreras, 2018			Dean M.Wingerchuk, 2003
0. Study information
X			0.1 Author		Fan Yang			Wenqin Luo			Lucia Campetella			Liang Wang			Laura Cacciaguerra			Jingzi ZhangBao			Laura Clarke			Jacqueline Palace			Laura Cacciaguerra			Paula Barreras			Dean M.Wingerchuk
X			0.2 Publication year		2024			2023			2023			2022			2022			2021			2021			2019			2019			2018			2003
X			0.3 Publication identifier (Title/PMID/DOI)		Prediction of pulmonary infection in patients with severe myelitis by NPAR combined with spinal cord lesion segments			Visual disability in neuromyelitis optica spectrum disorders: prognostic prediction models			A score that predicts aquaporin-4 IgG positivity in patients with longitudinally extensive transverse myelitis			Neuromyelitis Optica Spectrum Disorder With Anti-Aquaporin-4 Antibody: Outcome Prediction Models			Application of deep-learning to the seronegative side of the NMO spectrum			Myelitis in inflammatory disorders associated with myelin oligodendrocyte glycoprotein antibody and aquaporin-4 antibody: A comparative study in Chinese Han patients			MRI Patterns Distinguish AQP4 Antibody Positive Neuromyelitis Optica Spectrum Disorder From Multiple Sclerosis			Outcome prediction models in AQP4-IgG positive neuromyelitis optica spectrum disorders			Brain and cord imaging features in neuromyelitis optica spectrum disorders			Clinical biomarkers differentiate myelitis from vascular and other causes of myelopathy			Neuromyelitis optica Clinical predictors of a relapsing course and survival
X			0.4 Publication journal		Frontiers in Neurology			Frontiers in Immunology			European Journal of Neurology			Frontiers in Immunology			Journal of Neurology			European Journal of Neurology			Frontiers in Neurology			Brain			Annals of Neurology			Neurology			Neurology
X			0.5 Model name		The nomogram model			The nomogram model			A score			The nomogram model			A DL algorithm			A scoring model			A prediction algorithm			Joint modeling framework			An algorithm			A discriminatory model			Disease course models and survival models
1. Source of data					1			1			1			1			1			1			1			1			1			1			1
	X	X	1.1 Source of data		Retrospective cohort			Retrospective cohort			Case-control			Retrospective cohort			Retrospective cohort			Retrospective cohort			Case-control			Retrospective cohort			Other			Retrospective cohort			Retrospective cohort
2. Participants					1			1			1			1			1			1			1			1			1			1			1
x	X		2.1 Recruitment method		Consecutive patients			Prospective recruitment			Selective inclusion			Consecutive patients			Selective inclusion			Consecutive patients			Selective inclusion			Prospective recruitment			No information			Selective inclusion			Selective inclusion
X	X		2.2 Recruitment dates		2020.1-2022.12			2015.1-2022.6			2012-2020; 2015-2020; 2020-2022			2015.1-2020.12			2010.2-2019.12			2016.1-2019.12			No information			No information			No information			2010-2015			Unclean
X	X		2.3 Study setting		the First Affiliated Hospital of Zhengzhou University			the Medical Center of Southwest China (Department of Neurology, West China Hospital, Sichuan University, China)			the Neurology Unit of the FPUG; the Fondazione Mondino Istituto Neurologico Nazionale (Pavia); the Neurology Unit of FPUG, Verona and other Italian centers (Naples, Chieti and Legnago)			Huashan Hospital（primary)+nine other study centers			European Centers (Milan and Belgrade)			the NMO-MS clinic of Huashan Hospital			clinical centres			neuromyelitis optica(NMO) specialized centres			No information			specialized myelopathy center			Mayo Clinic
X	X		2.4 Study sites (Regions)		China			China			Italy			China			Italy and Serbia			China			Australia and New Zealand			Oxford and Liverpool(UK), Mayo Clinic(USA), Sendai(Japan) and Martinique			Milan，Belgrade，Oxford			United States			United States
X	X		2.5 Study sites (Number of centers)		1			1			6			10			2			1			23			5			3			1			Unclean
X	X		2.6 Criteria inclusion		(1) meeting the diagnostic criteria for acute myelitis; (2) critically ill patients [Expanded Disability Status Scale (EDSS) score ≥ 6.0]			(1) NMOSD diagnosis according to the 2015 diagnostic criteria (4) and (2) AQP4-IgG tested using a cell-based assay			(1) ≥18 years of age; (2) first episode of isolated LETM, defined as an intramedullary hyperintense lesion on T2-weighted (T2W) magnetic resonance imaging (MRI) spanning three or more complete vertebral segments; (3) acute/subacute onset of symptoms (nadir within 15 days); (4) spinal cord MRI performed within 15 days from onset and before immunotherapy.			fulfilled the criteria established by the International Panel for NMOSD diagnosis in 2015, were serum AQP4-ab-positive by cell-based assays, were followed up for at least 2 years, and had treatment episodes for at least 3 months, with definite start and stop dates.			Patients in the early stages of their neurological history were included, such as those diagnosed with MS (based on the 2017 revised McDonald criteria) and those at the time of their first clinical neurological event [i.e., clinically isolated syndrome (CIS) patients]. CIS patients did not meet the diagnostic criteria for MS at the time of MRI acquisition but evolved into MS during clinical follo…			AQP4-ab-positive NMOSD was diagnosed according to the criteria promulgated by the International Panel in 2015. MOGAD was defined as CNS demyelinating syndromes associated with positive serum MOG-antibodies.Only patients with AQP4- or MOG-antibody titer ≥ 1:32 were included in the study.			NMOSD cases were defined according to the 2015 International panel for NMO diagnosis (IPND) criteria (1) with the additional requirement of being positive for AQP4 antibodies；Age and sex-matched MS cases were referred from each centre. The 2010 McDonald criteria (19) were used to confirm the diagnosis of MS. All MS cases were negative for AQP4 antibodies and had no clinical features suspicious fo…			Unclean			Unclean			a newly established diagnosis of TM			Absolute criteria：Optic neuritis，Acute myelitis，No evidence of clinical disease outside of the optic nerve or spinal cord Supportive criteria：①Major：Negative brain MRI at onset (does not meet Paty criteria)，Spinal cord MRI with signal abnormality extending over 3, vertebral segments，CSF pleocytosis of 50 WBC/mm3 or 5 neutrophils/mm3；②Minor：Bilateral optic neuritis，Severe optic neuritis with fixed…
X	X		2.7 Criteria exclusion		(1) admission with concurrent infections; (2) Age < 18 years; (3) concomitant severe liver or kidney dysfunction; and (4) incomplete clinical data.			(1) incomplete clinical data, (2) follow-up time of less than 6 months, (3) MOG-IgG seropositivity, (4) uncertain treatment records, and (5) refusal to be followed up.			Patients with compressive myelopathy, previous history of optic neuritis and hyperacute onset (nadir <4 h) were excluded			Treatment episodes were excluded from analyses if they consisted of less than 15 episodes of a certain medication, lasted for < 3 months, without documented start or stop dates, or consisted of patients who had double/overlapping treatments.			Intravenous steroid administration within the last four weeks before MRI, previous history of other neurological or psychiatric comorbidities, head or spinal cord trauma, and substance abuse; concomitant infections, metabolic or vascular disorders, genetic diseases, optic nerve or spinal cord compression, and other autoimmune or granulomatous diseases.			No information			Unclean			Unclean			No information			lack of complete or verifiable information regarding their initial presentation; Patients referred for reasons other than presumed TM, including those with a previously established etiologic diagnosis (e.g., multiple sclerosis [MS], neuromyelitis optica spectrum disorder [NMOSD], spinal vascular malformations) were not included.			Not information
X	X		2.8 Participant description	Characteristics	Values		Measures	Values		Measures	Values		Measures	Values		Measures	Values		Measures	Values		Measures	Values		Measures	Values		Measures	Values		Measures	Values		Measures	Values		Measures	Values		Measures	Values		Measures	Values		Measures	Values		Measures
X	X		2.8.1 Age of participants	Age of participants	55(41.50;69.25)		Median (IQR)	38(14)		Mean (sd)	45.5(19;81)		Median (IQR)	36.2（14.7）		Mean (sd)	46.1(12.9); 32.7(10.1); 39.2(12.9)		Mean (sd)	28.89(16.22); 38.62(14.65)		Mean (sd)	49(19-85); 46(16-73)		Median (min-max)	40.8(2.7;82.7)		Median (IQR)	44.5(13.5); 40.2(11.3)		Mean (sd)	46(33;56)		Median (IQR)	29(1-54); 41(6-72)		Median (min-max)
X	X		2.8.2 Number of study cohort	Number of study cohort	177(100%)		n (%)	640（70%）		n (%)	66(100%)		n (%)	358（43.7%）		n (%)	120(52.6%)		n (%)	255(100%)		n (%)	166(98.8%)		n (%)	441(100%)		n (%)	120(66.3%)		n (%)	457(79.5%)		n (%)	80(100%)		n (%)
X	X		2.8.3 Number of validation queues	Number of validation queues	Not applicable		Other	Not applicable		Other	Not applicable		Other	92	92	n (%)	60（26.3%）		n (%)	Not applicable		Other	Not applicable		Other	Not applicable		Other	61(33.7%)		n (%)	No		Other	No		Other
X	X		2.8.4 Type of disease	Type of disease	SM		Other	NMOSD		Other	LETM		Other	NMOSD		Other	NMOSD and MS		Other	MOGAD and NMOSD		Other	NMOSD and MS		Other	NMOSD		Other	NMOSD and MS		Other	TM		Other	NMO		Other
X	X		2.8.5 Characteristic 5
3. Outcome to be predicted					1			1			1			1			1			1			1			1			1			1			1
	X	X	3.1 Outcome		pulmonary infection			visual disabilities			AQP4-IgG positive			Annual recurrence rate			Diagnostic classification			Diagnostic classification(Type of myelitis)			Diagnostic classification (NMOSD or MS)			Recurrence and disability rates			Diagnostic classification (NMOSD or MS)			Diagnostic classification			Course of disease and mortality
	X	X	3.2 Outcome definition		Pulmonary infections occurring during hospitalization in patients with severe myelitis			Visual disability was defined as a visual score of ≥ 5 points for more than 6 months			Patients' serum was tested for AQP4-IgG with a commercially available cell-based assay (Euroimmun, Leipzig)			An attack/relapse was defined as worsening of existing symptoms, or occurrence of new symptoms, lasting for at least 24 hours（calculated from disease onset to end of follow-up, excluding the first attack）			The classification performance (accuracy and probability distribution) of the deep learning model in AQP4-positive NMOSD, MS, AQP4-negative NMOSD, and unclassified AQP4-negative NMOSD-like manifestation patients.			Differentiating Myelitis in MOGAD from Myelitis in NMOSD			The predictive model's ability to accurately identify the diagnostic category (NMOSD or MS) based on MRI characteristics.			Relapse is a new attack of disease; disability is defined primarily by EDSS scores			providing an algorithm, based on MRI features derived from conventional imaging protocols, useful to distinguish NMOSD from MS patients in clinical practice.			Accuracy of diagnostic classification of myelitis			①The disease course either remains monophasic (no recurrent attacks) or becomes relapsing (future attacks of ON and myelitis)； ②The time from the disease onset (first index event) until last follow-up or death was recorded as the survival time.
		X	3.3 Same outcome definition for all participants		Yes			Yes			Yes			Yes			Yes			Yes			Yes			Yes			Yes			Yes			Yes
X	X		3.4 Type of outcome		Single			Single			Single			Combined			Single			Combined			Single			Combined			Single			Single			Combined
		X	3.5 Was the outcome assessed without knowledge of the predictors?		Unclear			Unclear			Yes			Unclear			Yes			No information			Yes			No information			Yes			No			No
		X	3.6 Were candidate predictors part of outcome?		No			No			No			No			No			No			No			No			No			No			No
	X		3.7 Time of outcome ocurrence		lenght of hospital stay			Length of follow-up visits			at time zero(t = 0) and after 2 weeks(t = 15)			1- and 2-year of follow-up visits			Length of follow-up visits			lenght of hospital stay			lenght of hospital stay			2, 3, 5 and 10 years			in chronic disease phase			lenght of hospital stay			Hospitalization to follow-up period
4. Candidate predictors					1			1			1			1			1			1			1			1			1			1			1
X			4.1 Number of candidate predictors (or parameters) assessed		39			14			9			9			No information			11			67			7			14			28			①16；②14
X			4.2 Type of predictors		Patient, clinical characteristic and laboratory indicators related factors			Patients, immunosuppressive therapy and laboratory indicators related factors			Age, clinical features, imaging features			Patients, clinical features, treatment			Image features extracted from brain MRI imaging data			Patients, clinical features, imaging features:			MRI imaging features			Patients, clinical features and treatment			MRI imaging features			Patient, clinical features, imaging and laboratory tests			Patients, clinical features and time
	X		4.3 Timing of predictors measurement		After the ending			After collecting medical records			After first episode of LETM			follow-up period			Within 48 hours of onset			After onset of myelitis			The initial imaging and imaging data throughout the disease course.			at onset or the first 2-year course			within 48 hours from the MRI acquisition			After the onset of symptoms			Before relapse or death
		X	4.4 Predictors definition and measurement similar for all participants		Yes			Yes			Yes			Yes			Yes			Yes			Yes			Yes			Yes			Yes			Yes
		X	4.5 Were predictors assessed blinded for outcome?		No information			No information			Unclear			No information			Yes			No information			Yes			No information			Yes			No			No information
		X	4.6 Handling of continuous predictors		No information			Restricted cubic spline function or categorization			No information			No information			No information			Categorization			Categorization			Categorization			No information			No information			No information
5. Sample size					1			1			1			1			1			1			1			1			1			1			1
X			5.1 Number of participants		177			640			66			358			228			255			166			441			181			457			80
X			5.2 Number of outcomes/events		38			161			27			179			Unclean			121			Unclean			Unclean			116			247			57
					139			479			39			179			#VALUE!			134			#VALUE!			#VALUE!			65			210			23			0			0			0			0
		X	5.3 Number events per variable (EPV) or per parameter (EPP)		0.974359			11.5			3			19.8889			Unknown			11			Unknown			Unknown			4.64286			7.5			Unknown
6. Missing data					1			1			1			1			1			1			1			1			1			1			1
X		X	6.1 Number of participants with any missing value		2			30			No information			No information			No information			No information			2			No information			No information			118			No information
		X	6.2 Handling of missing data		Complete-case analysis			Complete-case analysis			No information			No information			No information			No information			Complete-case analysis			No information			No information			Complete-case analysis			No information
7. Model development					1			1			1			1			1			1			1			1			1			1			1
X			7.1 Modelling method		Multilevel logistic regression			Cox regression			Multilevel logistic regression			Cox regression			Neural network			Multilevel logistic regression			Machine learning techniques			Cox regression			Multilevel logistic regression			Multilevel logistic regression			Multilevel logistic regression
		X	7.2 Method for selection of candidate predictors		Based on univariable associations			Based on univariable associations			Based on univariable associations			Based on univariable associations			No information			No information			Based on prior knowledge			Based on prior knowledge			Based on univariable associations			All available predictors			Based on univariable associations
		X	7.3 Method for selection of predictors during multivariable modelling		No information			LASSO selection			Stepwise selection			Other			Unclear			Stepwise selection			Unclear			Stepwise selection			Stepwise selection			Unclear			Stepwise selection
	X	X	7.4 Shrinkage of predictor weights or regression coefficients		No			Yes			No			Yes			No			No			No			Unclear			Unclear			No information			No
8. Model performance					1			1			1			1			1			1			1			1			1			1			1
	X		8.1 Calibration measures		Calibration plot / HL test			Calibration plot			Not evaluated			Calibration plot			Not evaluated			HL test			Not evaluated			Not evaluated			Not evaluated			Not evaluated			HL test / Pearson Chi-Square Test
	X		8.1.1 Calibration plot		Yes			Yes			No			Yes			No			No			No			No			No			No			No
	X		8.1.2 Calibration slope		No	value (95% CI):		No	value (95% CI):		No	value (95% CI):		No	value (95% CI):		No	value (95% CI):		No	value (95% CI):		No	value (95% CI):		No	value (95% CI):		No	value (95% CI):		No	value (95% CI):		No	value (95% CI):			value (95% CI):			value (95% CI):			value (95% CI):			value (95% CI):
	X		8.1.3 Calibration-in-the-large (CITL)		No	value (95% CI):		No	value (95% CI):		No	value (95% CI):		No	value (95% CI):		No	value (95% CI):		No	value (95% CI):		No	value (95% CI):		No	value (95% CI):		No	value (95% CI):		No	value (95% CI):		No	value (95% CI):			value (95% CI):			value (95% CI):			value (95% CI):			value (95% CI):
	X		8.1.4 Hosmer-Lemeshow test		Yes			No			No			No			No			Yes			No			No			No			No			Yes
	X		8.1.5 Other		No	Specify:		No	Specify:		No	Specify:		No	Specify:		No	Specify:		No	Specify:		No	Specify:		No	Specify:		No	Specify:		No	Specify:		Yes	Specify:	Pearson Chi-Square Test		Specify:			Specify:			Specify:			Specify:
	X		8.2 Discrimination measures		C-Statistic / AUC graph			C-Statistic / Kaplan-Meier curves			AUC graph			C-Statistic			AUC graph			AUC graph			AUC graph			Not evaluated			Not evaluated			AUC graph			Risk group curves
	X		8.2.1 C-Statistic		Yes	value (95% CI):	0.766	Yes	value (95% CI):	0.88; 0.89	No	value (95% CI):		Yes	value (95% CI):	0.66(0.68)；0.65	No	value (95% CI):		No	value (95% CI):		No	value (95% CI):		No	value (95% CI):		No	value (95% CI):		No	value (95% CI):		No	value (95% CI):			value (95% CI):			value (95% CI):			value (95% CI):			value (95% CI):
	X		8.2.2 D-Statistic		No	value (95% CI):		No	value (95% CI):		No	value (95% CI):		No	value (95% CI):		No	value (95% CI):		No	value (95% CI):		No	value (95% CI):		No	value (95% CI):		No	value (95% CI):		No	value (95% CI):		No	value (95% CI):			value (95% CI):			value (95% CI):			value (95% CI):			value (95% CI):
	X		8.2.3 AUC graph		Yes			No			Yes			No			Yes			Yes			Yes			No			No			Yes			No
	X		8.2.4 Log-rank test (if survival analysis)		Not applicable			No			Not applicable			Not applicable			Not applicable			Not applicable			Not applicable			No			Not applicable			Not applicable			No
	X		8.2.5 Risk group curves (if survival analysis)		Not applicable			No			Not applicable			Not applicable			Not applicable			Not applicable			Not applicable			No			Not applicable			Not applicable			Yes
	X		8.2.6 Other		No	Specify:		Yes	Specify:	Kaplan-Meier curves	No	Specify:		No	Specify:		No	Specify:		No	Specify:		No	Specify:		No	Specify:		No	Specify:		No	Specify:		No	Specify:			Specify:			Specify:			Specify:			Specify:
	X		8.3 Overall measures		Not evaluated			Not evaluated			Not evaluated			Not evaluated			Not evaluated			Not evaluated			Not evaluated			Not evaluated			Not evaluated			Not evaluated			Not evaluated
	X		8.3.1 R-squared (e.g. Cox-Snell R2, Nagelkerke's R2,..)		No	value (95% CI):		No	value (95% CI):		No	value (95% CI):		No	value (95% CI):		No	value (95% CI):		No	value (95% CI):		No	value (95% CI):		No	value (95% CI):		No	value (95% CI):		No	value (95% CI):		No	value (95% CI):			value (95% CI):			value (95% CI):			value (95% CI):			value (95% CI):
	X		8.3.2 Brier score		No	value (95% CI):		No	value (95% CI):		No	value (95% CI):		No	value (95% CI):		No	value (95% CI):		No	value (95% CI):		No	value (95% CI):		No	value (95% CI):		No	value (95% CI):		No	value (95% CI):		No	value (95% CI):			value (95% CI):			value (95% CI):			value (95% CI):			value (95% CI):
	X		8.3.3 Other		No	Specify:		No	Specify:		No	Specify:		No	Specify:		No	Specify:		No	Specify:		No	Specify:		No	Specify:		No	Specify:		No	Specify:		No	Specify:			Specify:			Specify:			Specify:			Specify:
	X		8.4 Clinical utility		DCA			DCA			Positive and Negative Likelihood Ratio			DCA			Not evaluated			Not evaluated			Not evaluated			Not evaluated			Not evaluated			Not evaluated			Not evaluated
	X		8.4.1 Decision Curve Analysis (DCA)		Yes			Yes			No			Yes			No			No			No			No			No			No			No
	X		8.4.2 Other		No	Specify:		No	Specify:		Yes	Specify:	Positive and Negative Likelihood Ratio	No	Specify:		No	Specify:		No	Specify:		No	Specify:		No	Specify:		No	Specify:		No	Specify:		No	Specify:			Specify:			Specify:			Specify:			Specify:
9. Model evaluation					1			1			1			1			1			1			1			1			1			1			1
		X	9.1 Method used for testing model performance
		X	9.1.1 Internal validation		Bootstrap			Bootstrap			Other			Bootstrap			Random split data			Unclear			Bootstrap			Bootstrap			Random split data			None (Apparent performance)			None (Apparent performance)
		X	9.1.2 External validation		None			None			Completely independent			Completely independent			Different setting			None			None			None			None			None			None
	X	X	9.2 In case of poor validation, whether model was adjusted or updated		Not applicable			Not applicable			Not applicable			Not applicable			Not applicable			Not applicable			Not applicable			No information			Not applicable			Not applicable			Not applicable
10. Results					1			1			1			1			1			1			1			1			1			1			1
X			10.1 Number of predictors (or parameters) included in final model		2			7			9			5			Unclean			5			37			5			5			6			①4；②3
x	X		10.2 Final model included predictor weights or regression coefficients		Regression coefficients			Regression coefficients			None			Regression coefficients			None			Regression coefficients			No information			Regression coefficients			Unclear			No information			No information
X	X		10.3 Final model included intercept (or baseline survival)		No			Yes			No			No			No			No			No			Yes			Unclear			No information			No information
X	x		10.4 Alternative presentation of the final prediction models		Nomogram			Nomogram			Sum score			Nomogram			Other			Score system			Score system			Unclear			Other			Unclear			Unclear
11. Interpretation					1			1			1			1			1			1			1			1			1			1			1
X	X		11.1 Interpretation of presented model		The nomogram model constructed with NPAR combined with high cervical cord lesions has higher accuracy in evaluating the incidence of pulmonary infection in patients. This model will guide clinicians in stratified management and early intervention for similar patients to improve their prognosis.			a slightly better discrimination of model 1 in the first 2 years, while the discrimination of model 2 was superior in the last 3 years, suggesting that model 2 is better suited for predicting the long-term outcome.But future studies are needed to furtherly explore the correlation between onset age and visual outcome.			The AIM is a brief, simple, and practical scoring method with high sensitivity and specificity, suitable for neurologists to use after conducting a thorough clinical evaluation and obtaining spinal MRI results.			The significance of this nomogram was that it provided an effective reference regarding the prognosis when counseling NMOSD patients about their risk for subsequent relapses.			A deep learning-based image classifier (Deep Convolutional Neural Network, CNN) is used to distinguish and predict whether a patient belongs to NMOSD or MS. The model is specifically applied to MRI imaging data and performs the classification task by automatically extracting image features.			established a scoring model with a cut-off value of 4 to differentiate MOG-ab-associated myelitis from AQP4-ab-associated myelitis.			The MRI characteristics of NMOSD and multiple sclerosis are distinctly different. Our final predictive model can accurately differentiate between these two diseases in the early stages, especially in scenarios where AQP4 antibody testing is not readily available. This holds potential value for guiding initial management and treatment decisions.			The model is an extension of the well known multiplicative intensity model of Andersen and Gill (1982) to accommodate multiple types of recurrent events and to account for patient heterogeneity or clustering of recurrent attacks.			This model helps differentiate neuromyelitis optica spectrum disorder (NMOSD) from multiple sclerosis (MS) based on MRI features.			predictive model selected the following predictors as characteristics that improve discriminatory power for identifying the correct diagnostic category of a given myelopathy: temporal profile of symptoms, motor examination findings, conus medullaris involvement, and presence of posterior spinal cord lesions			These predictive models identify several clinical features,each available at diagnosis or early in the disease course, that predict relapsing disease and survival.
12. Observations					1			1			1			1			1			1			1			1			1			1			1
			12.1 Data extraction process		All information has been successfully registered			All information has been successfully registered			All information has been successfully registered			All information has been successfully registered			All information has been successfully registered			All information has been successfully registered			All information has been successfully registered			All information has been successfully registered			All information has been successfully registered			All information has been successfully registered			All information has been successfully registered			All information has been successfully registered			All information has been successfully registered			All information has been successfully registered			All information has been successfully registered
			12.2 Additional information		The modeling method is multivariate logistic regression model			The modeling methods are LASSO regression and multivariate Cox regression.			The modeling method is multivariate logistic regression analysis			The modeling approach is an extended Cox regression model based on the Anderson-Gill (AG) model.			The modeling method is based on a deep learning convolutional neural network.			The modeling approach is a multivariate logistic regression model			The modeling approach is based on machine learning and scoring algorithms.			The modeling approach is mainly a joint modeling approach			The modeling approach is a multivariate logistic regression model			The modeling approach is a multivariate logistic regression model			The modeling approach is a multivariate logistic regression model
Abbreviation: Gen: General description; App: Applicability; RoB: Risk of Bias
					1			1			1			1			1			1			1			1			1			1			1			NA			NA			NA			NA
[truncated: 26 more columns]

## Sheet: PROBAST
PROBAST checklist
PROBAST. Prediction model study Risk Of Bias Assessment Tool
Domain/ Key questions	Fan Yang, 2024	Wenqin Luo, 2023	Lucia Campetella, 2023	Liang Wang, 2022	Laura Cacciaguerra, 2022	Jingzi ZhangBao, 2021	Laura Clarke, 2021	Jacqueline Palace, 2019	Laura Cacciaguerra, 2019	Paula Barreras, 2018	Dean M.Wingerchuk, 2003
0. Study information
0.1 Author	Fan Yang	Wenqin Luo	Lucia Campetella	Liang Wang	Laura Cacciaguerra	Jingzi ZhangBao	Laura Clarke	Jacqueline Palace	Laura Cacciaguerra	Paula Barreras	Dean M.Wingerchuk
0.2 Publication year	2024	2023	2023	2022	2022	2021	2021	2019	2019	2018	2003
0.3 Publication identifier (Title/PMID/DOI)	Prediction of pulmonary infection in patients with severe myelitis by NPAR combined with spinal cord lesion segments	Visual disability in neuromyelitis optica spectrum disorders: prognostic prediction models	A score that predicts aquaporin-4 IgG positivity in patients with longitudinally extensive transverse myelitis	Neuromyelitis Optica Spectrum Disorder With Anti-Aquaporin-4 Antibody: Outcome Prediction Models	Application of deep-learning to the seronegative side of the NMO spectrum	Myelitis in inflammatory disorders associated with myelin oligodendrocyte glycoprotein antibody and aquaporin-4 antibody: A comparative study in Chinese Han patients	MRI Patterns Distinguish AQP4 Antibody Positive Neuromyelitis Optica Spectrum Disorder From Multiple Sclerosis	Outcome prediction models in AQP4-IgG positive neuromyelitis optica spectrum disorders	Brain and cord imaging features in neuromyelitis optica spectrum disorders	Clinical biomarkers differentiate myelitis from vascular and other causes of myelopathy	Neuromyelitis optica Clinical predictors of a relapsing course and survival
0.4 Publication journal	Frontiers in Neurology	Frontiers in Immunology	European Journal of Neurology	Frontiers in Immunology	Journal of Neurology	European Journal of Neurology	Frontiers in Neurology	Brain	Annals of Neurology	Neurology	Neurology
0.5 Model name	The nomogram model	The nomogram model	A score	The nomogram model	A DL algorithm	A scoring model	A prediction algorithm	Joint modeling framework	An algorithm	A discriminatory model	Disease course models and survival models
1. Participants
1.1 Were appropriate data sources used?	Probably Yes	Probably Yes	Probably Yes	Probably Yes	Probably Yes	Probably Yes	Probably Yes	Yes	Probably Yes	Yes	Probably No
1.2 Were all inclusions and exclusions of participants appropriate?	Probably Yes	Probably Yes	Probably Yes	Probably Yes	Probably Yes	Probably No	Probably No	No Information	No Information	Probably No	Probably No
Risk of bias introduced by selection of participants	Low RoB	Low RoB	Low RoB	Low RoB	Low RoB	High RoB	High RoB	Unclear	Unclear	High RoB	High RoB
Applicability	Low concern	Low concern	Low concern	Low concern	Low concern	Low concern	Low concern	Low concern	Low concern	Low concern	High concern
Relevant information extracted from CHARMS:
Source of data	Retrospective cohort	Retrospective cohort	Case-control	Retrospective cohort	Retrospective cohort	Retrospective cohort	Case-control	Retrospective cohort	Other	Retrospective cohort	Retrospective cohort
Recruitment methods	Consecutive patients	Prospective recruitment	Selective inclusion	Consecutive patients	Selective inclusion	Consecutive patients	Selective inclusion	Prospective recruitment	No information	Selective inclusion	Selective inclusion
Recruitment dates	2020.1-2022.12	2015.1-2022.6	2012-2020; 2015-2020; 2020-2022	2015.1-2020.12	2010.2-2019.12	2016.1-2019.12	No information	No information	No information	2010-2015	Unclean
Study setting	the First Affiliated Hospital of Zhengzhou University	the Medical Center of Southwest China (Department of Neurology, West China Hospital, Sichuan University, China)	the Neurology Unit of the FPUG; the Fondazione Mondino Istituto Neurologico Nazionale (Pavia); the Neurology Unit of FPUG, Verona and other Italian centers (Naples, Chieti and Legnago)	Huashan Hospital（primary)+nine other study centers	European Centers (Milan and Belgrade)	the NMO-MS clinic of Huashan Hospital	clinical centres	neuromyelitis optica(NMO) specialized centres	No information	specialized myelopathy center	Mayo Clinic
Inclusion criteria	(1) meeting the diagnostic criteria for acute myelitis; (2) critically ill patients [Expanded Disability Status Scale (EDSS) score ≥ 6.0]	(1) NMOSD diagnosis according to the 2015 diagnostic criteria (4) and (2) AQP4-IgG tested using a cell-based assay	(1) ≥18 years of age; (2) first episode of isolated LETM, defined as an intramedullary hyperintense lesion on T2-weighted (T2W) magnetic resonance imaging (MRI) spanning three or more complete vertebral segments; (3) acute/subacute onset of symptoms (nadir within 15 days); (4) spinal cord MRI performed within 15 days from onset and before immunotherapy.	fulfilled the criteria established by the International Panel for NMOSD diagnosis in 2015, were serum AQP4-ab-positive by cell-based assays, were followed up for at least 2 years, and had treatment episodes for at least 3 months, with definite start and stop dates.	Patients in the early stages of their neurological history were included, such as those diagnosed with MS (based on the 2017 revised McDonald criteria) and those at the time of their first clinical neurological event [i.e., clinically isolated syndrome (CIS) patients]. CIS patients did not meet the diagnostic criteria for MS at the time of MRI acquisition but evolved into MS during clinical follo…	AQP4-ab-positive NMOSD was diagnosed according to the criteria promulgated by the International Panel in 2015. MOGAD was defined as CNS demyelinating syndromes associated with positive serum MOG-antibodies.Only patients with AQP4- or MOG-antibody titer ≥ 1:32 were included in the study.	NMOSD cases were defined according to the 2015 International panel for NMO diagnosis (IPND) criteria (1) with the additional requirement of being positive for AQP4 antibodies；Age and sex-matched MS cases were referred from each centre. The 2010 McDonald criteria (19) were used to confirm the diagnosis of MS. All MS cases were negative for AQP4 antibodies and had no clinical features suspicious fo…	Unclean	Unclean	a newly established diagnosis of TM	Absolute criteria：Optic neuritis，Acute myelitis，No evidence of clinical disease outside of the optic nerve or spinal cord Supportive criteria：①Major：Negative brain MRI at onset (does not meet Paty criteria)，Spinal cord MRI with signal abnormality extending over 3, vertebral segments，CSF pleocytosis of 50 WBC/mm3 or 5 neutrophils/mm3；②Minor：Bilateral optic neuritis，Severe optic neuritis with fixed…
Exclusion criteria	(1) admission with concurrent infections; (2) Age < 18 years; (3) concomitant severe liver or kidney dysfunction; and (4) incomplete clinical data.	(1) incomplete clinical data, (2) follow-up time of less than 6 months, (3) MOG-IgG seropositivity, (4) uncertain treatment records, and (5) refusal to be followed up.	Patients with compressive myelopathy, previous history of optic neuritis and hyperacute onset (nadir <4 h) were excluded	Treatment episodes were excluded from analyses if they consisted of less than 15 episodes of a certain medication, lasted for < 3 months, without documented start or stop dates, or consisted of patients who had double/overlapping treatments.	Intravenous steroid administration within the last four weeks before MRI, previous history of other neurological or psychiatric comorbidities, head or spinal cord trauma, and substance abuse; concomitant infections, metabolic or vascular disorders, genetic diseases, optic nerve or spinal cord compression, and other autoimmune or granulomatous diseases.	No information	Unclean	Unclean	No information	lack of complete or verifiable information regarding their initial presentation; Patients referred for reasons other than presumed TM, including those with a previously established etiologic diagnosis (e.g., multiple sclerosis [MS], neuromyelitis optica spectrum disorder [NMOSD], spinal vascular malformations) were not included.	Not information
Rationale of bias and applicability rating:			The study data comes from multiple centers in Italy. Although applicability to other populations requires further validation, the study combines retrospective and prospective samples with reasonable inclusion and exclusion criteria, which we believe reduces selection bias and ensures applicability of the model.	The study is primarily based on data from Chinese patients. Given the use of a multicenter dataset, data collection is relatively comprehensive, thorough, and accurate; thus, we believe this does not introduce significant bias.	The handling of missing data is implicitly included in the data preprocessing process.	The lack of exclusion criteria may introduce uncertainty regarding the risk of bias.	The time frame is unclear, and the exclusion criteria are not well-defined.	The inclusion and exclusion criteria are unclear.	No information was available on recruitment methods, inclusion and exclusion criteria.	Patients excluded due to a lack of complete or verifiable initial information account for approximately 20% of the original data, which may introduce some bias into the results.	The sample size was small and information on recruitment methods and exclusion criteria was not available.
2. Predictors
2.1 Were predictors defined and assessed in a similar way for all participants?	Yes	Yes	Yes	Yes	Yes	Yes	Yes	Yes	Yes	Yes	Yes
2.2 Were predictor assessments made without knowledge of outcome data?	No Information	No Information	Probably Yes	No Information	Yes	No Information	Yes	No Information	Yes	Probably No	No Information
2.3 Are all predictors available at the time the model is intended to be used?	Yes	Probably No	Yes	Yes	Yes	Yes	Yes	Yes	Yes	Probably Yes	Probably No
Risk of bias introduced by predictors or their assessment	Unclear	Unclear	Low RoB	Unclear	Low RoB	Unclear	Low RoB	Unclear	Low RoB	High RoB	Unclear
Applicability	Low concern	High concern	Low concern	Low concern	Low concern	Low concern	Low concern	Low concern	Low concern	Low concern	High concern
Relevant information extracted from CHARMS:
Predictors definition and measurement similar for all participants	Yes	Yes	Yes	Yes	Yes	Yes	Yes	Yes	Yes	Yes	Yes
Were predictors assessed blinded for outcome?	No information	No information	Unclear	No information	Yes	No information	Yes	No information	Yes	No	No information
Timing of predictors measurement	After the ending	After collecting medical records	After first episode of LETM	follow-up period	Within 48 hours of onset	After onset of myelitis	The initial imaging and imaging data throughout the disease course.	at onset or the first 2-year course	within 48 hours from the MRI acquisition	After the onset of symptoms	Before relapse or death
Rationale of bias and applicability rating:	Although the sample has limitations in its singularity, this is less significant than the accessibility and generalizability of the predictors.	Due to the inclusion of predictors requiring follow-up data, the model's applicability in early clinical decision-making is limited, and the risk of bias is increased.	There were predictors assessed with subjective interpretation	AQP4-ab titers were not measured at fixed time points after the onset of NMOSD；There were predictors assessed with subjective interpretation		The lack of reported blinding introduces some bias, but the overall impact is limited.	This article makes good use of blinding.		Imaging assessments were conducted by experienced observers using standardized MRI analysis methods, which can reduce the risk of bias from predictive factors subject to subjective interpretation.	There may be predictive factors that are subject to subjective interpretation.	Predictors exist for follow-up data
3. Outcome
3.1 Was the outcome determined appropriately?	Yes	Yes	Yes	Yes	Yes	Yes	Yes	Yes	Yes	Yes	Yes
3.2 Was a pre-specified or standard outcome definition used?	Yes	Yes	Yes	Yes	Yes	Yes	Yes	Yes	Yes	Yes	Yes
3.3 Were predictors excluded from the outcome definition?	Yes	Yes	Yes	Yes	Yes	Yes	Yes	Yes	Yes	Yes	Yes
3.4 Was the outcome defined and determined in a similar way for all participants?	Yes	Yes	Yes	Yes	Yes	Yes	Yes	Yes	Yes	Yes	Yes
3.5 Was the outcome determined without knowledge of predictor information?	No Information	No Information	Probably Yes	No Information	Yes	No Information	Yes	No Information	Yes	No Information	No Information
3.6 Was the time interval between predictor assessment and outcome determination appropriate?	Probably Yes	Probably Yes	Probably Yes	Yes	Probably Yes	Probably Yes	Probably Yes	Probably Yes	Probably Yes	Probably Yes	Probably Yes
Risk of bias introduced by the outcome or its determination	Unclear	Unclear	Low RoB	Unclear	Low RoB	Unclear	Low RoB	Unclear	Low RoB	Unclear	Unclear
Applicability	Low concern	Low concern	Low concern	Low concern	Low concern	Low concern	Low concern	Low concern	Low concern	Low concern	Low concern
Relevant information extracted from CHARMS:
Outcome definition	Pulmonary infections occurring during hospitalization in patients with severe myelitis	Visual disability was defined as a visual score of ≥ 5 points for more than 6 months	Patients' serum was tested for AQP4-IgG with a commercially available cell-based assay (Euroimmun, Leipzig)	An attack/relapse was defined as worsening of existing symptoms, or occurrence of new symptoms, lasting for at least 24 hours（calculated from disease onset to end of follow-up, excluding the first attack）	The classification performance (accuracy and probability distribution) of the deep learning model in AQP4-positive NMOSD, MS, AQP4-negative NMOSD, and unclassified AQP4-negative NMOSD-like manifestation patients.	Differentiating Myelitis in MOGAD from Myelitis in NMOSD	The predictive model's ability to accurately identify the diagnostic category (NMOSD or MS) based on MRI characteristics.	Relapse is a new attack of disease; disability is defined primarily by EDSS scores	providing an algorithm, based on MRI features derived from conventional imaging protocols, useful to distinguish NMOSD from MS patients in clinical practice.	Accuracy of diagnostic classification of myelitis	①The disease course either remains monophasic (no recurrent attacks) or becomes relapsing (future attacks of ON and myelitis)； ②The time from the disease onset (first index event) until last follow-up or death was recorded as the survival time.
Same outcome definition for all participants	Yes	Yes	Yes	Yes	Yes	Yes	Yes	Yes	Yes	Yes	Yes
Was the outcome assessed without knowledge of the predictors	Unclear	Unclear	Yes	Unclear	Yes	No information	Yes	No information	Yes	No	No
Were candidate predictors part of outcome?	No	No	No	No	No	No	No	No	No	No	No
Time of outcome ocurrence	lenght of hospital stay	Length of follow-up visits	at time zero(t = 0) and after 2 weeks(t = 15)	1- and 2-year of follow-up visits	Length of follow-up visits	lenght of hospital stay	lenght of hospital stay	2, 3, 5 and 10 years	in chronic disease phase	lenght of hospital stay	Hospitalization to follow-up period
Rationale of bias and applicability rating:	Although the retrospective design with known outcomes introduces some bias limitations, this is less significant than the clarity and consistency of the outcome definition.	The outcome determination is clear and clinically applicable; although blinding was not explicitly mentioned, its impact on the results is minimal.	AQP4-IgG testing was used as a unified outcome definition, with blinding in the prospective portion reducing bias. It is suitable for LETM patients, though slight bias may exist in the retrospective portion.	Although there is no information regarding blinding, the outcome definition and assessment methods in the study are reasonable and consistent.		The lack of reported blinding introduces some bias, but the overall impact is limited.
4. Analysis
4.1 Were there a reasonable number of participants with the outcome?	Probably Yes	Yes	Probably Yes	Probably Yes	Probably Yes	Probably Yes	Probably Yes	Probably Yes	Probably Yes	Probably Yes	Probably No
4.2 Were continuous and categorical predictors handled appropriately?	Probably Yes	Probably Yes	Yes	Probably Yes	Probably Yes	Probably Yes	Probably Yes	Probably Yes	Probably Yes	Probably Yes	Probably Yes
4.3 Were all enrolled participants included in the analysis?	Probably Yes	Probably Yes	Probably Yes	Probably Yes	Probably Yes	Probably Yes	Probably Yes	Probably Yes	Probably Yes	Probably No	Probably Yes
4.4 Were participants with missing data handled appropriately?	Probably Yes	Probably Yes	No Information	No Information	No Information	No Information	Probably Yes	No Information	No Information	Probably No	No Information
4.5 Was selection of predictors based on univariable analysis avoided?	Yes	Probably Yes	Yes	Yes	Yes	Probably Yes	Probably Yes	Probably Yes	No	Yes	Yes
4.6 Were complexities in the data accounted for appropriately?	Probably Yes	Yes	Probably Yes	Yes	Probably Yes	Probably No	No Information	Probably Yes	Probably Yes	Yes	Yes
4.7 Were relevant model performance measures evaluated appropriately?	Yes	Yes	Yes	Yes	Probably Yes	Yes	Probably Yes	No Information	Probably No	Probably Yes	Probably Yes
4.8 Were model overfitting and optimism in model performance accounted for?	Yes	Yes	No	Yes	Yes	Probably Yes	Probably No	No Information	Probably Yes	No Information	Probably No
4.9 Do predictors and their assigned weights in the final model correspond to the results from multivariable analysis?	Yes	Yes	Yes	Yes	No Information	Yes	Yes	No Information	Probably Yes	Probably Yes	Yes
Risk of bias introduced by the analysis	Low RoB	Low RoB	High RoB	Low RoB	Low RoB	High RoB	High RoB	Unclear	High RoB	High RoB	High RoB
Relevant information extracted from CHARMS:
Outcome frecuency	38 from 177 (21.5%)	161 from 640 (25.2%)	27 from 66 (40.9%)	179 from 358 (50.0%)	#VALUE!	121 from 255 (47.5%)	#VALUE!	#VALUE!	116 from 181 (64.1%)	247 from 457 (54.0%)	57 from 80 (71.3%)
Event per variable (EPV) or per parameter (EPP)	0.974359	11.5	3	19.8889	Unknown	11	Unknown	Unknown	4.64286	7.5	Unknown
Handling of continuous predictors	No information	Restricted cubic spline function or categorization	No information	No information	No information	Categorization	Categorization	Categorization	No information	No information	No information
Number of participants with any missing value	2	30	No information	No information	No information	No information	2	No information	No information	118	No information
Handling of missing data	Complete-case analysis	Complete-case analysis	No information	No information	No information	No information	Complete-case analysis	No information	No information	Complete-case analysis	No information
Method for selection of candidate predictors	Based on univariable associations	Based on univariable associations	Based on univariable associations	Based on univariable associations	No information	No information	Based on prior knowledge	Based on prior knowledge	Based on univariable associations	All available predictors	Based on univariable associations
Validation method	Internal: No	Internal: No	Internal: Yes	Internal: No	Internal: No	Internal: No	Internal: No	Internal: No	Internal: No	Internal: No	Internal: No
	External: 1	External: 1	External: 1	External: 1	External: 1	External: 1	External: 1	External: 1	External: 1	External: 1	External: 1	External:	External:	External:	External:	External:	External:	External:	External:	External:	External:	External:	External:	External:	External:	External:	External:	External:
Performance measures	Calibration: Calibration plot / HL test	Calibration: Calibration plot	Calibration: Not evaluated	Calibration: Calibration plot	Calibration: Not evaluated	Calibration: HL test	Calibration: Not evaluated	Calibration: Not evaluated	Calibration: Not evaluated	Calibration: Not evaluated	Calibration: HL test / Pearson Chi-Square Test
	Discrimination: C-Statistic / AUC graph	Discrimination: C-Statistic / Kaplan-Meier curves	Discrimination: AUC graph	Discrimination: C-Statistic	Discrimination: AUC graph	Discrimination: AUC graph	Discrimination: AUC graph	Discrimination: Not evaluated	Discrimination: Not evaluated	Discrimination: AUC graph	Discrimination: Risk group curves
	Overall: Not evaluated	Overall: Not evaluated	Overall: Not evaluated	Overall: Not evaluated	Overall: Not evaluated	Overall: Not evaluated	Overall: Not evaluated	Overall: Not evaluated	Overall: Not evaluated	Overall: Not evaluated	Overall: Not evaluated
Shrinkage of predictor weights or regression coefficients	No	Yes	No	Yes	No	No	No	Unclear	Unclear	No information	No
Rationale of bias and applicability rating:	The EPV is very small, but there is a complete data analysis; Therefore, we did not penalize the Risk of Bias (RoB).	Although 274 patients (30%) were excluded, the model had a large EPV (11.5) and sufficient sample size. The model performance was optimism-adjusted through bootstrap validation. Therefore, we did not penalize the Risk of Bias (RoB).	The EPV is low, missing data handling is unclear, and apparent performance. Potentially overestimating effects and increasing bias risk and generalization uncertainty.	Although the handling of missing data was not reported, the EPV is sufficiently large. Therefore, the analysis of complete data is not a concern, and we did not penalize the Risk of Bias (RoB).	EPV or EPP was unavailable, and random split validation was used. However, the data analysis was based on objective deep learning with both internal and external validation, so no penalty was applied for the risk of bias (RoB).	The EPV is slightly higher (approximately 11), but missing data is not reported, and continuous predictors were dichotomized.	The EPV or EPP is not available, the recruitment method and exclusion criteria are unclear, and some continuous predictors have been dichotomized, with apparent performance.	The EPV or EPP is not available, the inclusion and exclusion criteria are unclear, the handling of missing data is not disclosed, and many statistical methods are not clearly explained, making it difficult to assess the risk of bias.	Small EPV and random split validation (2:1), with some predictors selected based on univariable analysis, unclear recruitment and inclusion/exclusion information, unreported handling of missing data, and apparent performance.	Smaller EPV, superficial validation, and inadequate handling of missing data.	The EPV is very small, recruitment information is incomplete, and there is only apparent performance.
	#REF!

## Sheet: Study Characteristics
	Table 1. Characteristics of the studies included in the systematic review.
	Author, Year	Study design	Enrolment period	Study setting	Study region	Participant characteristics:
						Age of participants	Number of study cohort	Number of validation queues	Type of disease
Fan Yang, 2024	Fan Yang, 2024	Retrospective cohort	2020.1-2022.12	the First Affiliated Hospital of Zhengzhou University	China	55(41.50;69.25)	177(100%)	Not applicable	SM	0
Wenqin Luo, 2023	Wenqin Luo, 2023	Retrospective cohort	2015.1-2022.6	the Medical Center of Southwest China (Department of Neurology, West China Hospital, Sichuan University, China)	China	38(14)	640（70%）	Not applicable	NMOSD	0
Lucia Campetella, 2023	Lucia Campetella, 2023	Case-control	2012-2020; 2015-2020; 2020-2022	the Neurology Unit of the FPUG; the Fondazione Mondino Istituto Neurologico Nazionale (Pavia); the Neurology Unit of FPUG, Verona and other Italian centers (Naples, Chieti and Legnago)	Italy	45.5(19;81)	66(100%)	Not applicable	LETM	0
Liang Wang, 2022	Liang Wang, 2022	Retrospective cohort	2015.1-2020.12	Huashan Hospital（primary)+nine other study centers	China	36.2（14.7）	358（43.7%）	92	NMOSD	0
Laura Cacciaguerra, 2022	Laura Cacciaguerra, 2022	Retrospective cohort	2010.2-2019.12	European Centers (Milan and Belgrade)	Italy and Serbia	46.1(12.9); 32.7(10.1); 39.2(12.9)	120(52.6%)	60（26.3%）	NMOSD and MS	0
Jingzi ZhangBao, 2021	Jingzi ZhangBao, 2021	Retrospective cohort	2016.1-2019.12	the NMO-MS clinic of Huashan Hospital	China	28.89(16.22); 38.62(14.65)	255(100%)	Not applicable	MOGAD and NMOSD	0
Laura Clarke, 2021	Laura Clarke, 2021	Case-control	No information	clinical centres	Australia and New Zealand	49(19-85); 46(16-73)	166(98.8%)	Not applicable	NMOSD and MS	0
Jacqueline Palace, 2019	Jacqueline Palace, 2019	Retrospective cohort	No information	neuromyelitis optica(NMO) specialized centres	Oxford and Liverpool(UK), Mayo Clinic(USA), Sendai(Japan) and Martinique	40.8(2.7;82.7)	441(100%)	Not applicable	NMOSD	0
Laura Cacciaguerra, 2019	Laura Cacciaguerra, 2019	Other	No information	No information	Milan，Belgrade，Oxford	44.5(13.5); 40.2(11.3)	120(66.3%)	61(33.7%)	NMOSD and MS	0
Paula Barreras, 2018	Paula Barreras, 2018	Retrospective cohort	2010-2015	specialized myelopathy center	United States	46(33;56)	457(79.5%)	No	TM	0
Dean M.Wingerchuk, 2003	Dean M.Wingerchuk, 2003	Retrospective cohort	Unclean	Mayo Clinic	United States	29(1-54); 41(6-72)	80(100%)	No	NMO	0
		0	0	0	0	0	0	0	0	0
		0	0	0	0	0	0	0	0	0
		0	0	0	0	0	0	0	0	0
		0	0	0	0	0	0	0	0	0
		0	0	0	0	0	0	0	0	0
		0	0	0	0	0	0	0	0	0
		0	0	0	0	0	0	0	0	0
		0	0	0	0	0	0	0	0	0
		0	0	0	0	0	0	0	0	0
		0	0	0	0	0	0	0	0	0
		0	0	0	0	0	0	0	0	0
		0	0	0	0	0	0	0	0	0
		0	0	0	0	0	0	0	0	0
		0	0	0	0	0	0	0	0	0
		0	0	0	0	0	0	0	0	0
		0	0	0	0	0	0	0	0	0
		0	0	0	0	0	0	0	0	0

## Sheet: Model characteristics
	Table 2. Characteristics of the models included in the systematic review and critical appraisal for risk of bias and applicability.
	Author, Year	Modelling method	Sample size	Events	No predictors		EPV or EPP	Selection of candidate predictors	Selection of final predictors	Number (%) and handling of missng data	Type of validation	Performance measures		Critical appraisal (PROBAST)
				n (%)	Cand.	Final								P	Pr	O	A
Fan Yang, 2024	Fan Yang, 2024	Multilevel logistic regression	177	38 (21.5)	39	2	0.974359	Based on univariable associations	No information	n (%): 2 (1.1) Method: Complete-case analysis	Int: Bootstrap Ext : None	Cal: Calibration plot / HL test Disc : C-Statistic / AUC graph Ov: Not evaluated	RoB	+	?	?	+
													App	+	+	+
Wenqin Luo, 2023	Wenqin Luo, 2023	Cox regression	640	161 (25.2)	14	7	11.5	Based on univariable associations	LASSO selection	n (%): 30 (4.7) Method: Complete-case analysis	Int: Bootstrap Ext : None	Cal: Calibration plot Disc : C-Statistic / Kaplan-Meier curves Ov: Not evaluated	RoB	+	?	?	+
													App	+	-	+
Lucia Campetella, 2023	Lucia Campetella, 2023	Multilevel logistic regression	66	27 (40.9)	9	9	3	Based on univariable associations	Stepwise selection	n (%): Unkown Method: No information	Int: Other Ext : Completely independent	Cal: Not evaluated Disc : AUC graph Ov: Not evaluated	RoB	+	+	+	-
													App	+	+	+
Liang Wang, 2022	Liang Wang, 2022	Cox regression	358	179 (50.0)	9	5	19.8889	Based on univariable associations	Other	n (%): Unkown Method: No information	Int: Bootstrap Ext : Completely independent	Cal: Calibration plot Disc : C-Statistic Ov: Not evaluated	RoB	+	?	?	+
													App	+	+	+
Laura Cacciaguerra, 2022	Laura Cacciaguerra, 2022	Neural network	228	#VALUE!	No information	Unclean	Unknown	No information	Unclear	n (%): Unkown Method: No information	Int: Random split data Ext : Different setting	Cal: Not evaluated Disc : AUC graph Ov: Not evaluated	RoB	+	+	+	+
													App	+	+	+
Jingzi ZhangBao, 2021	Jingzi ZhangBao, 2021	Multilevel logistic regression	255	121 (47.5)	11	5	11	No information	Stepwise selection	n (%): Unkown Method: No information	Int: Unclear Ext : None	Cal: HL test Disc : AUC graph Ov: Not evaluated	RoB	-	?	?	-
													App	+	+	+
Laura Clarke, 2021	Laura Clarke, 2021	Machine learning techniques	166	#VALUE!	67	37	Unknown	Based on prior knowledge	Unclear	n (%): 2 (1.2) Method: Complete-case analysis	Int: Bootstrap Ext : None	Cal: Not evaluated Disc : AUC graph Ov: Not evaluated	RoB	-	+	+	-
													App	+	+	+
Jacqueline Palace, 2019	Jacqueline Palace, 2019	Cox regression	441	#VALUE!	7	5	Unknown	Based on prior knowledge	Stepwise selection	n (%): Unkown Method: No information	Int: Bootstrap Ext : None	Cal: Not evaluated Disc : Not evaluated Ov: Not evaluated	RoB	?	?	?	?
													App	+	+	+
Laura Cacciaguerra, 2019	Laura Cacciaguerra, 2019	Multilevel logistic regression	181	116 (64.1)	14	5	4.64286	Based on univariable associations	Stepwise selection	n (%): Unkown Method: No information	Int: Random split data Ext : None	Cal: Not evaluated Disc : Not evaluated Ov: Not evaluated	RoB	?	+	+	-
													App	+	+	+
Paula Barreras, 2018	Paula Barreras, 2018	Multilevel logistic regression	457	247 (54.0)	28	6	7.5	All available predictors	Unclear	n (%): 118 (25.8) Method: Complete-case analysis	Int: None (Apparent performance) Ext : None	Cal: Not evaluated Disc : AUC graph Ov: Not evaluated	RoB	-	-	?	-
													App	+	+	+
Dean M.Wingerchuk, 2003	Dean M.Wingerchuk, 2003	Multilevel logistic regression	80	57 (71.3)	①16；②14	①4；②3	Unknown	Based on univariable associations	Stepwise selection	n (%): Unkown Method: No information	Int: None (Apparent performance) Ext : None	Cal: HL test / Pearson Chi-Square Test Disc : Risk group curves Ov: Not evaluated	RoB	-	?	?	-
													App	-	-	+
													RoB
													App
													RoB
													App
													RoB
													App
													RoB
													App
													RoB
													App
													RoB
													App
													RoB
													App
													RoB
													App
													RoB
													App
													RoB
													App
													RoB
													App
													RoB
													App
													RoB
													App
													RoB
													App
													RoB
													App
													RoB
													App
													RoB
													App

## Sheet: PROBAST summary
	Table 3. Risk of bias and applicability assessment
	Author, Year	Risk of Bias				Applicability			Overall
		1. Participants	2. Predictors	3. Outcome	4. Analysis	1. Participants	2. Predictors	3. Outcome	Risk of Bias	Applicability
Fan Yang, 2024	Fan Yang, 2024	+	?	?	+	+	+	+	?	+
Wenqin Luo, 2023	Wenqin Luo, 2023	+	?	?	+	+	-	+	?	-
Lucia Campetella, 2023	Lucia Campetella, 2023	+	+	+	-	+	+	+	-	+
Liang Wang, 2022	Liang Wang, 2022	+	?	?	+	+	+	+	?	+
Laura Cacciaguerra, 2022	Laura Cacciaguerra, 2022	+	+	+	+	+	+	+	+	+
Jingzi ZhangBao, 2021	Jingzi ZhangBao, 2021	-	?	?	-	+	+	+	-	+
Laura Clarke, 2021	Laura Clarke, 2021	-	+	+	-	+	+	+	-	+
Jacqueline Palace, 2019	Jacqueline Palace, 2019	?	?	?	?	+	+	+	?	+
Laura Cacciaguerra, 2019	Laura Cacciaguerra, 2019	?	+	+	-	+	+	+	-	+
Paula Barreras, 2018	Paula Barreras, 2018	-	-	?	-	+	+	+	-	+
Dean M.Wingerchuk, 2003	Dean M.Wingerchuk, 2003	-	?	?	-	-	-	+	-	-

## Sheet: CHARMS.Drop-down response lists
Drop-down lists
CHARMS sheet
1.1 Source of data	2.8 Participant description (Measures)	3.4 Type of outcome	6.2 Handling of missing data	7.1 Modelling method	7.2 Method for selection of candidate predictors	7.3 Method for selection of predictors during multivariable modelling	9.1.1 Internal validation	9.1.2 External validation	10.2 Final model included predictor weights or regression coefficients	10.4 Alternative presentation of the final prediction models
Prospective cohort	Mean	Single	Complete-case analysis	Logistic regression	All available predictors	Pre-specified model (not selection)	None (Apparent performance)	None	None	None
Retrospective cohort	Mean (sd)	Combined	Single imputation	Multilevel logistic regression	Based on prior knowledge	Backward elimination	Random split data	Temporal	Predictor weights	Sum score
Case-control	Median	Unclear	Multiple imputation	Cox regression	Based on univariable associations	Forward selection	Non-random split data	Geographical	Regression coefficients	Nomogram
Nested case-control	Median (IQR)	No information	Other	Machine learning techniques	Other	Stepwise selection	Cross-validation	Different setting	Unclear	Score chart
Existing registry	Median (min-max)	(Add field)	Unclear	Neural network	Unclear	LASSO selection	Bootstrap	Different investigator	No information	Score system
Randomized trial	n (%)	(Add field)	No information	Other	No information	Ridge regression	Other	Completely independent	(Add field)	On-line calculator
Combined data (e.g. IPD of combination of cohorts)	Other	(Add field)	(Add field)	Unclear	(Add field)	Bootstrap selection	Unclear	Other	(Add field)	App calculator
Aggregated data	Unclear	(Add field)	(Add field)	No information	(Add field)	Other	No information	Unclear	(Add field)	Other
Other	No information	(Add field)	(Add field)	(Add field)	(Add field)	Unclear	(Add field)	No information	(Add field)	Unclear
Unclear	(Add field)		(Add field)	(Add field)	(Add field)	No information	(Add field)	(Add field)	(Add field)	No information
No information	(Add field)		(Add field)	(Add field)	(Add field)	(Add field)	(Add field)	(Add field)		(Add field)
(Add field)	(Add field)			(Add field)		(Add field)	(Add field)	(Add field)		(Add field)
(Add field)	(Add field)			(Add field)		(Add field)	(Add field)	(Add field)		(Add field)
(Add field)	(Add field)					(Add field)		(Add field)		(Add field)
(Add field)						(Add field)				(Add field)
(Add field)

## Sheet: Figure
	Low ROB	High ROB	Unclean
1. Participants	0.454	0.364	0.182
2. Predictors	0.364	0.091	0.545
3. Outcome	0.364	0	0.636
4. Analysis	0.364	0.545	0.091
Risk of Bias	0.091	0.545	0.364
	Low ROB	High ROB	Unclean
1. Participants	0.909	0.091	0
2. Predictors	0.818	0.182	0
3. Outcome	1	0	0
Applicability	0.818	0.182	0
